# Supplementary material for: The lipoprotein NlpD in Cronobacter sakazakii responds to acid stress and regulates macrophage resistance and virulence by maintaining membrane integrity: Running Title: Identification and characterization of a novel factor involved in acid tolerance and virulence in Cronobacter sakazakii
Source: Virulence. 2021 Jan 18;12(1):415–29. doi: 10.1080/21505594.2020.1870336 (PMC7834084; doi:10.1080/21505594.2020.1870336)
Supplement: Supplemental Material [file KVIR_A_1870336_SM7407.zip]

Archive with 4 entries (3 files):
- SUPPLEMENTARY/
- SUPPLEMENTARY/Fig S1.tif
- SUPPLEMENTARY/Fig S2.tif
- SUPPLEMENTARY/Fig S3.tif
